# Supplementary material for: Oligosymptomatic long-term carriers of SARS-CoV-2 display impaired innate resistance but increased high-affinity anti-spike antibodies
Source: iScience. 2023 Jun 28;26(7):107219. doi: 10.1016/j.isci.2023.107219 (PMC10300054; doi:10.1016/j.isci.2023.107219)
Supplement: Data S1. Original code used in this study, related to Figure 4 [file mmc2.zip]

Archive with 1 entries (1 files):
- Covid_persistent.html
